# Supplementary material for: SNP Discovery for mapping alien introgressions in wheat
Source: BMC Genomics. 2014 Apr 10;15:273. doi: 10.1186/1471-2164-15-273 (PMC4051138; doi:10.1186/1471-2164-15-273)
Supplement: Additional file 3: Table S1 — List of 104 5MgS-based, genome-specific SNP markers developed by mapping the 5Mg Illumina reads on 5AS, 5BS and 5DS assemblies of T. aestivum cv. Chinese Spring. [file 1471-2164-15-273-S3.XLSX]

## Sheet: Supplimentry table-1
	Primers made	Ref-Allele	5M-Allele	Genic/Non	EST_ID	Flanking-seq												Contig	SNP-POS
1	gsnp_5ms1	G	A	Non-genic		CTAGAGCTATGAAACTGGAGCTGCTTCCTTGGGGTTGACTGCATCCAAAC[G/A]TCTTCTGAGAAAGTTCCTCGCCTTGATATCTGAAACAAGTCCATGAAAGA												CS5AScontig1503907_9567_221144_119568	6755
2	gsnp_5ms2	C	A	Genic	gi|93036232|gb|CJ716041.1|CJ716041	TTACATGTCATTACATTTTGCTCCGGTGCGGTCTTTGGCCCACTGTTGCA[C/A]GCTGATGTGCTCAATATTACCACCAAATTCCTCCGCTATATCATAAAAGG												CS5AScontig1543273_12382_284116_1324404	2086
3	gsnp_5ms3	A	G	Non-genic		CATTGTATCACTTATTAGGAAATGCATCAGTTATGTTCCTCATATTTAGC[A/G]TTGACTGAAGTTCGTGGACTACTGAACTGTTTAATTGCATCCTGTTGTGA												CS5AScontig1462593_9625_127829_88324	818
4	gsnp_5ms4	G	T	Genic	gi|21891118|gb|BQ744331.1|BQ744331	AAGCAGATGGGGGCACCGAAGCAGAAGTGGACGGCGGAGGAGGAGGCGGC[G/T]CTCAAGGCCGGGATAGGCAAGCACGGGGCCGGGAAATGGCGCACCATACT												CS5AScontig1520534_10069_197553_629368	266
5	gsnp_5ms5	C	T	Genic	gi|93054457|gb|CJ691431.1|CJ691431	AGGTGGAGGAACCAGCGAGTTTCATCTGGATCACCTTCTTCAATGTATTC[C/T]GCATTGAAAAAGGATGCGGCGCACATACAATACCGCTATGGTGGATCCTC												CS5AScontig855592_5077_83144	3118
6	gsnp_5ms6	A	G	Genic	gi|19947305|gb|BJ209022.1|BJ209022	TTAGTTTGCACAAAGTCCTTGATTTTCTTCAGTAGCATTGACAATTTCTC[A/G]ATGTGCTCTCCTGGATCCTGGCCACCACCAGATGCCACCATCTCATGCAG												CS5AScontig1543092_12256_186735_1318735	9803
7	gsnp_5ms7	C	T	Non-genic		CAGGGTACTGAACTTTTATATATCTGCATAAGGTACATCCCAATTAAGCA[C/T]ATTTGTTTTTCTGTTCTGAACAGGGTACTGAACTTGATAATTTTACCTTT												CS5AScontig1550378_5084_62526_1476651	1718
8	gsnp_5ms8	C	A	Genic	gi|93187286|gb|CJ651103.1|CJ651103	GGAGGTCATGTGCATACACTGATGGTGGAGCAAGGAATGCTATCTCTCAT[C/A]TGAAAAATTCTTCCCATGAAGCATCAACTAGTGGGAGACAAATTGGTGCA												CS5AScontig1548762_25861_423829_1466090	11995
9	gsnp_5ms9	T	A	Non-genic	gi|32561543|gb|CD877727.1|CD877727	AGGCGAAATATCACCATCAATACAAGATACTCTTTGATAACATTGCTCTC[T/A]TTTGGCAGGCCTCTTCTGGAGACTACATACTATGGAATACCTTAGGAAAA												CS5AScontig1535708_12201_161264_1099785	741
10	gsnp_5ms10	C	T	Genic	gi|55605545|gb|CV763872.1|CV763872	CAGAAGAGTTTGCATCCATTCCACGTGTTGACATGTGATTCACATCTTTC[C/T]TGCCATCTCTGTTCTCATTTGAGTAGTTACTTGCCTCGTTTTTTGGGCCC												CS5AScontig1487742_7513_89441_983876	380
11	gsnp_5ms11	T	C	Non-genic		GACATTTGAGAAGCTAAAAAATGAAGAAAATACCATTCTGTTAAGAATGT[T/C]ATCAGATGTTCTGAAGGCAAAGGGTATTATACATGAGTTTGGTGTTGGAT												CS5AScontig1551111_18794_265328_1481624	6173
12	gsnp_5ms12	A	T	Genic	gi|32768889|gb|CD921125.1|CD921125	CTTTTGGGTCTTCGCTTAGACGAAATATCTTACAAACAAACTCAAGCTCT[A/T]GTACTAAGGCATCCCTATCCCAACCAGGAGCACATTGTTGAAACACATCC												CS5AScontig1512461_13825_348784_382332	12183
13	gsnp_5ms13	C	A	Genic	gi|8845057|gb|BE213304.1|BE213304	ATGACGCTCTCCTTCTTCTCGCCGTCCTTGAACATGAGCACGGTGGGGAT[C/A]CTCCGGATGCCGTAGGTGGATGCGATGTTTGGGCAGTCGTCCGTGTTCAC												CS5AScontig1538549_23880_956561_1183357	10999
14	gsnp_5ms14	T	G	Genic	gi|20123457|gb|BJ319454.1|BJ319454	CGTTGTGTCTCAGGTCTTGAGAACGAGGATAGCATAAAGACGTCGGCAGC[T/G]TATGTTCTTTTTTATAGGCGGGTACATGGTGATACTAGCTTAGTAGATAC												CS5AScontig1468537_9838_97686_236289	6326
15	gsnp_5ms15	A	C	Genic	gi|20433804|gb|BQ237928.1|BQ237928	TGGATCTGGAGAGAAGGGCGGCAAGGGGTAGATGGTATGGGATGGGACAG[A/C]AGGATGTACCGACTGCCAGTAAAAGGTTGCCAATCTTATGTTAGTACACA												CS5AScontig1545614_13093_183394_1396623	10199
16	gsnp_5ms16	T	G	Non-genic		TTCTCTTGAATGGAATTCTTTATTACCTGTGCATGCAGTTCCTTACCAAG[T/G]CTGAGTGATCTTATGGAGCCACAGGCACTAAGAAGACCAACAATGGTAAG												CS5AScontig1478350_6652_69829_536274	5356
17	gsnp_5ms17	C	G	Non-genic		ACGTTATACACCAACACGCCATCCTGTACCGTAGCCTTCCACTGAAACCA[C/G]AAGAGAGAACAGAAGGACGGGAACCGCCGGGAATAAGATCATGAGCTTTA												CS5AScontig1553944_16781_318328_1479412	509
18	gsnp_5ms18	G	A	Genic	gi|9364486|gb|BE405018.1|BE405018	TCGTACTCCCGGATCTTCTTCCGCGCCATGGCCTCGCCGACGCTTCTCGA[G/A]GCGGAGGACGGGTAGGTGGACGCTGTGGTAGCGGTGGTTTGTAGCACTGG												CS5AScontig1547725_15542_317444_1459123	11581
19	gsnp_5ms19	C	T	Non-genic		TTGGGTGGGAACTGACCATAATAAGGGAATGGTTCCACAGGGAAATTGCT[C/T]GAGGGACCAACTGGTCTGTATGGGCCACCTGGTCCTCTATGCCACATTCC												CS5AScontig1487742_7513_89441_983876	4635
20	gsnp_5ms20	G	T	Genic		CCATGTCTATTGCTTGCATAATAGGTACTCACTAAAATACACAGTTCAGA[G/T]ATGTAGTAGTACTTGGTTTCATGCTAAACTTTCTGGCACACGGGTTTTAA												CS5AScontig1504554_3554_34023_139247	1261
21	gsnp_5ms21	T	G	Genic	gi|93185897|gb|CJ701568.1|CJ701568	GACTCGCTTAGCTGGCTGGTCTCGCAAACCCGAGCCCTGGCGTTCTTCAG[T/G]TCTTCATTCTCTTCTGAAGATGCCACTTTGTTCTTGCTTCTCGACACATT												CS5AScontig1464255_7780_139333_127977	2429
22	gsnp_5ms22	G	C	Genic	gi|38992515|gb|CK162869.1|CK162869	GCTGTAACTGTTTCATATCCAAAAGAAGCTATTAGAAAAGAATGCTTAAT[G/C]GATGGGGAGCTCCAGGGTTTCGGCCAGTTGCATCCACGTAGCCAAGGAGT												CS5AScontig1502637_5729_65826_83079	1915
23	gsnp_5ms23	A	C	Non-genic		AATAATTCAGAAAAAAAAGATACTTGTGGAAACTAAAGGAGAGAGAGAAA[A/C]GAATCAGCCAGAATGAGCATGAGGCCAAAACAAAGAAAGGAAAGAGCAAT												CS5AScontig1511897_3089_25659_364979	2321
24	gsnp_5ms24	C	G	Genic	gi|20810920|gb|BQ295398.1|BQ295398	ATTACTCTTGTTCTCCACAGAGGATTTTTCTACAGGTAAATTTTGTTCCA[C/G]ATTCTGCTGTTGAAGCTCTTTGGACAGTGGCTTAGGCACATATCTTTCCA												CS5AScontig1487742_7513_89441_983876	810
25	gsnp_5ms25	T	C	Genic	gi|70958071|gb|DR731692.1|DR731692	AGCTGACCGCATAAGCGGGTTACCAACCATCGCCTTGCTCCCAACACCAG[T/C]GTCTTTTCCATTGGTCTCTTTCTTAGTGTTGAGGAAGCGTCCACCGGAGC												CS5AScontig45720_3262_24418	277
26	gsnp_5ms26	G	A	Non-genic		ATAGATATAAAAGCTTAACAGGTCAAGGTAACCATAATAATCTGCTGTTT[G/A]AAAATTTTATGCCTGATAACAGTTTTAAAATTTTATGCTACTGCATTCAT												CS5AScontig1518704_5156_67770_573453	2267
27	gsnp_5ms27	A	C	Genic	gi|19955709|gb|BJ224172.1|BJ224172	GGGTCAAGGTGTGGTAGCGCGGATGGAGCTTCGTGCACGTGCCCTGATGA[A/C]GACACTTGTGGTTCAAAGAGGCAGACTGCGAGTGCTATCGAGCGCAGATC												CS5AScontig831253_1192_7515	980
28	gsnp_5ms28	A	T	Non-genic		CCTCAGAGGCCAATCTGCAAGGTAGTTTTAGATCCACGTGAGGTGCTGGG[A/T]TGTGTTATCAGATAGCAGCAGCCTTGTCTTCCCTTTAGTTCTGATGTCAT												CS5AScontig1484499_6239_66858_791296	4283
29	gsnp_5ms29	C	T	Non-genic		TACCACAGGTACTTGTTTTGTAGTCATCAGTTTCCCAACTGCTAGCTTGT[C/T]AAGATTCAAGCTTTCAGCAGCCATATCTGCCTGTGCTAACTATTTTCTTT												CS5AScontig1488402_5279_46427_1029322	2081
30	gsnp_5ms30	G	C	Genic	gi|9365135|gb|BE405667.1|BE405667	AAACACCCAACAATACTCTTGCTTGTGGTGACTCTGGTAATGATGCAGAA[G/C]TATTCAGTATCCCTGGTGTACATGGTGTCATGGTCAGTGTACAATAACTT												CS5AScontig1508999_6450_63406_277015	2541
31	gsnp_5ms31	T	A	Genic	gi|21558267|gb|BQ608928.1|BQ608928	ACTTTTCATATTCAGATCTTTTTAGAACACGGAAAGGTGGTAGCTGATCA[T/A]ATTCATCCTCCTCATCTGATAGCTCAGTCATCTCATTGTCAACACCCTCA												CS5AScontig1488890_946_3441_1066577	452
32	gsnp_5ms32	T	G	Genic	gi|11543590|gb|BF474408.1|BF474408	CAAGTTTTCTCCTTTGTATCCTTGTACTGTCGAAGACACTGGAAGAAACG[T/G]CACAAATAAGGGAGTACCAGAACTAGAGGAATAGCTACAGAGTGGCTACC												CS5AScontig1463880_5159_54851_118725	1785
33	gsnp_5ms33	A	G	Genic		TTAAAGTTGGAGCACCAGATTGTTCCGTTACAGCTGCAAGCAATCTTGGC[A/G]TTGGGGGCACATCAATCTCCTGTTGACCCTCGAGAACCCGGACCACTTCA												CS5AScontig1551887_32538_552860_1486790	9998
34	gsnp_5ms34	A	T	Genic	gi|93142390|gb|CJ577956.1|CJ577956	AAGTAGAAGAGGCCGAACTTGAGGCGGCAGAGCATCATGAGGAAGATCTG[A/T]GCGATGATGAAGGTGAAGGCCATGTTGCAGACCACCACCATGCTCTGCGC												CS5AScontig690646_231_800	143
35	gsnp_5ms35	A	T	Non-genic		AGCGAGAGGTGGCTTATGTTTGAAGGGAAGCAAAATATTCTGCTAATGCA[A/T]TGTGAGAAAGGCGGATGGCCAGTGTTGGCATTTATGCTTGCAGCTCTTCT												CS5AScontig1343070_4885_105496	1057
36	gsnp_5ms36	G	T	Genic	gi|222361738|gb|GH724187.1|GH724187	CAAACCTGGCCCTTATCAAGAAGATGAATACACATATAAGATATTCTGAA[G/T]TGTGCATGTGCTATAGGCCGTTGAATTTTCTCAGCTTTGGGATTCTCTGC												CS5AScontig1508941_7164_161368_274833	4329
37	gsnp_5ms37	G	T	Genic	gi|32677513|gb|CD903185.1|CD903185	AACCTTTGTTACTGCAACAAGATAACTGATAGTGGTTTGAGCCACCTGGG[G/T]GCTCTGGAGGAGCTCACAAACCTTGAACTGAGATGCCTGGTCCGCATTAC												CS5AScontig1547699_8146_115274_1458973	3408
38	gsnp_5ms38	A	T	Non-genic		TCTCACTTCGTTATTTAGATATGCCAAGTAAAGAAATACCATTGTGATTG[A/T]TTTCCAGGACCATTGCCGTACATTTCACTAATCCATTCCATGTGAGCACA												CS5AScontig1542108_18460_296895_1290178	8671
39	gsnp_5ms39	C	G	Non-genic		GTGGACCCATGCAAATACTACTTGAGTCAAGAAAGTCCATCATTGTTCTT[C/G]TTACTTGGCTAGAGGAATTTGGTGTTTCTAGCGGTTGGTTATGTAACTGG												CS5AScontig1551394_15322_208661_1483441	1525
40	gsnp_5ms40	T	A	Non-genic		CCACCCACCTCTCCGACCAGTGATGCAGCAAAGTGGAAGCACCAGCCTGC[T/A]TGACACACTTGCAGTCCTTGTCAGCGCCCTGCGAGCAGTACCAATGAGCC												CS5AScontig1545146_7608_113351_1381870	6203
41	gsnp_5ms41	G	A	Genic	gi|20081061|gb|BJ258191.1|BJ258191	CCCTTGAGGTGTGCTATGGCCAGTCCCTCCTTCCAGAAAAAATAGGCGGA[G/A]TAAAATACCTTGTGGATTTTGTTGAATCAGTTATGGAGGTTCTTCCTGCA												CS5AScontig1461846_16497_328110_70340	7844
42	gsnp_5ms42	G	A	Genic	gi|12865440|gb|BG263360.1|BG263360	ATCTCCTGGTCGTAGTCGAGGGCGATGTAGGAGAGCTTCTCCTTCATGTC[G/A]CGGACGATTTCGCGCTCCGCCGTGGTGGTGAAGGAGTAGCCGCGCTCCGT												CS5AScontig1548655_8512_111615_1465305	2915
43	gsnp_5ms43	C	T	Non-genic		TATCACCAGCATGCACAGTTTGACAGATAAGCATCAAAGTTTACCTTTAA[C/T]CACTCCAGAACAGGAGGTTTTCCGGAGCTCACAAATCTGGGTATATTCAC												CS5AScontig1550116_15746_386307_1474905	4429
44	gsnp_5ms44	C	G	Non-genic		ATAGAGAAATATTAAAAGGAGTGCACCAGTAGAGCTAACTGGTATGACTG[C/G]CACTAGCAATTAACAAGACCTTTATGATGGTGTAGAGGTGAGCTTCAGCT												CS5AScontig1468499_6883_70593_235518	3736
45	gsnp_5ms45	G	A	Genic	gi|93261529|gb|CJ619546.1|CJ619546	GTTGGGTAGTAAAGTCAAGCTGTCATGGAAGCTTACGAGCATTACAAAGG[G/A]GGACAACCAAGGATATGTATTAGGTTATGAAACACCAGAAGGACTTGTTT												CS5AScontig1502637_5729_65826_83079	850
46	gsnp_5ms46	G	C	Genic	gi|25242295|gb|CA663770.1|CA663770	GCAGATGCATGCTTCAAAATTCCATTGTTTGTACCCCTCACAATAGCAAA[G/C]TCTATGCTGTTAATGGGTTCCTTGACTTAAATTCCAAATCTCTTCTGCAC												CS5AScontig1480709_7005_65228_626297	5470
47	gsnp_5ms47	A	C	Genic	gi|93238667|gb|CJ654525.1|CJ654525	GTATTCTAGCAACAAGTAAATGCCAGAAGGGACCACCATTCAGTGCAGTA[A/C]CAGGATACACGGTTATCCTACGAACAAGTACAAGACCAAAGGGCCAGATC												CS5AScontig1472773_3200_18351_357104	446
48	gsnp_5ms48	G	A	Genic	gi|32779463|gb|CD931699.1|CD931699	ATCCAACAGAGATCCTTCACCATATGGGGCCTGTTGTTATAGCCACATAA[G/A]CCAAATTGGCTCTCATCGCTGATACTAGTGCTACATCCATACTCACTAAT												CS5AScontig1516086_25612_656007_494590	4508
49	gsnp_5ms49	C	T	Genic	gi|9695710|gb|BE497093.1|BE497093	CAAGGGCATCATATAAAGATTGAGATCACTACTCCGATGCCCATCCAAGT[C/T]GATGGAGAGCCATGGTCTCAGGAGCCATGCACCATAGAAGTTTCTCATCA												CS5AScontig1504333_13651_229964_132629	4900
50	gsnp_5ms50	C	T	Non-genic		TATGGTGAACTTGGCACTGCTGCCTTCTGTTTATCACCATCCAAGTTGCA[C/T]AGTGGAGTAACTGATAAAGATAAGAGAGGTGGGCTCTTAGATCAGGGGCG												CS5AScontig1548161_10464_153073_1461953	3493
51	gsnp_5ms51	T	C	Genic	gi|20119926|gb|BJ313507.1|BJ313507	TCAGATACAACGAGCTTTGCAACTGCACTTCAATTAAATTGTCCCACCTC[T/C]CTGATATACATATATTCTCACCAATTTATATGTGTACGAGAGCTGCCATG												CS5AScontig1221564_2233_18053	2169
52	gsnp_5ms52	T	C	Genic	gi|39570332|gb|CK207942.1|CK207942	ATTGAGATCGTCGCAGCAAAAGATATTATATTTGCTCTTGCTCACTCTGG[T/C]CTTTGTGCTGCTTTTAGTCGAGGTAGGTATTTGCACCTCCTGTAAAACGT												CS5AScontig1551196_8921_114954_1482269	3078
53	gsnp_5ms53	T	A	Genic	gi|141658551|gb|CJ825537.1|CJ825537	CTGAATGATTCTGTGCACCTTCTGTTAACTTGCAGATGACACCTGTTTCT[T/A]TCTCTGAGAGCTTGAAAAGGCCATCCTTTTCCAATAGATTGCGAATTATC												CS5AScontig1485511_10035_115021_845423	1541
54	gsnp_5ms54	G	T	Genic	gi|22029772|gb|BQ805563.1|BQ805563	CTAGAATGGTTTCTAACTACTTCTATGCTAACATCTTGCACAGGTTTGGG[G/T]CAACTTACTTTTGACCATGGCAGGGACCTTAGTCCTGCCGGTTGCTCTTG												CS5AScontig1552453_4250_25813_1490489	1258
55	gsnp_5ms55	C	A	Genic	gi|25425552|gb|CA703759.1|CA703759	CTTATAATTCTTGCTATTTGCGCCTTTGTCTCGTTAGTTGTTGGCATTAC[C/A]ATGGAAGGATGGCCAAAAGGTGCTCATGATGGTCTAGGAATTGTTGCAAG												CS5AScontig1545306_7813_120668_1386860	888
56	gsnp_5ms56	T	C	Non-genic		ATATTTACGATAAGTAACGAAGGAACTTTCTCACTTGGCCTTATAGATGG[T/C]AGCTCAATATGCTGGGCAATGTGATGTATTTTCCTTGGTGACATGAACAT												CS5AScontig1539013_2366_16648_1197297	1529
57	gsnp_5ms57	T	A	Genic	gi|32559724|gb|CD875908.1|CD875908	GGCGCTACCAACATCGCCTTTAATGAACTGAGGAATCCTGCTTGGGCGTC[T/A]GGTCTGGGGTGCCATGCCGCAATGGCAGCAGCCCGGTAGGCTTCTTGTTC												CS5AScontig1551642_5712_44724_1485106	5057
58	gsnp_5ms58	T	A	Genic	gi|21838114|gb|AL826593.1|AL826593	ATGCAGCCTTCCAAGAAACTTGCTCGCGTCGACACGGCGGAGATCAAGTC[T/A]CAGCTAGTCAGGAAGCTCGGCCACCAGCGCTCTGAGCTCTACTTCCATAG												CS5AScontig1543708_11120_112435_1337677	7514
59	gsnp_5ms59	T	A	Non-genic		CTTCCCGGCACAAAAAGAGGGATTAGCATTATTGACCCCATGAGAAAGCA[T/A]TAACACCTTCCTCATCGGGGCTCCGCGCACTGGGAAAAGGCTTCCGCGAC												CS5AScontig1462227_2938_15656_79506	70
60	gsnp_5ms60	C	A	Non-genic		AAGAGCATAGTGGACATGTCTTGTATAAGATCATTAACGGTGTTTGGGAA[C/A]TGGAGGCCATTTTTCATGTCTGAGAAGATGAGGTTGCTGCGAGTGCTGGA												CS5AScontig1547982_10922_150937_1460826	6318
61	gsnp_5ms61	C	A	Non-genic		TGGGGGATTTGCGGCACGGCGTTGAGATGTCCTAACCCAACGCTCAAACT[C/A]TATGCATTAGTTGGACTACCACCCAGTACGCTGCCCCCACCTCTGCAGCT												CS5AScontig94326_1013_5037	467
62	gsnp_5ms62	T	G	Genic	gi|9424035|gb|BE426192.1|BE426192	TACCACTACCTGCAGCGCGCCGTCGGCCATGGCACATCCACAGAAGCACT[T/G]CTACTCACCGTTCTCCTGCTACTCATCATCCGACTAGCATGGGTAAGAGC												CS5AScontig1522315_17703_284383_683542	6493
63	gsnp_5ms63	A	G	Non-genic		CGTGAATATTAAAAAAGGCATAAATTATGCAAAAGATTGTAAGAACAAAT[A/G]CAAATTCAACAACCGGACTGTCATGCTGGACATTTTGGATGTTGACACTG												CS5AScontig1551436_23157_373352_1483718	6769
64	gsnp_5ms64	C	T	Non-genic		TCCAACTGGGTATTGTCCTTTTCTTGAGACCGCAACCCGAATTACCTAAT[C/T]AGCAATTACACGTCACTTTAGGATTAACATCACAGATAAGATTGGTAAAT												CS5AScontig1514870_12388_237244_456555	4939
65	gsnp_5ms65	G	A	Non-genic		TTTCATGTCCCTGTCAGTTGCTTGCTAGTTTGGAAAGTATGATTTTCTTC[G/A]TTTTTATGCAAGGAAAAGTATGCTTCATTTTATTACCAACGATCCAGCTC												CS5AScontig1530119_13271_188699_925683	12818
66	gsnp_5ms66	C	T	Non-genic		CTAGGATAGAGATAAGCTTGTCCTTTGCATATCTGCCTTGATAGTTGTCA[C/T]CTGGAATGAAAATGGGAATAATCACAATGAGAGAGAAAAAGGCATAGTGC												CS5AScontig1533256_16602_501800_1023841	8859
67	gsnp_5ms67	G	C	Genic	gi|55679021|gb|CV774081.1|CV774081	GCTCCGGCTATCACTAGCACAATGAACCAAGGCCTGAGAAGCAAAGCTGA[G/C]GTAGAAGTACGGCCCGCGTTCTTGAGAGCATATATGACCATTGCAGCTGA												CS5AScontig1549663_10957_355171_1471836	5695
68	gsnp_5ms68	A	T	Genic	gi|39565827|gb|CK203437.1|CK203437	GCCTCTGCATAGATGTTTGAAAGGACAGCATAGTTCCCTGCATTGGAGGG[A/T]TGCAGCTTACTGAGCTCGTTCACTGCAATTTCTGCATACTCCACGTTCTT												CS5AScontig139966_3892_50488	2855
69	gsnp_5ms69	C	T	Genic	gi|19958659|gb|BJ220092.1|BJ220092	CATGTTAAGCTCATGCAGTCATACCTGCGGGTTCTGGATTTCGCGTCACT[C/T]AGACGCTTCACTTGACCGAACAAGTACTCGATGCTCTCACTGTGAGTGGC												CS5AScontig1509649_13497_177447_296551	9265
70	gsnp_5ms70	T	C	Non-genic		CTTTTGTGAAACGAGGGATATCACTAGGCCGTTTCCAAGTCGGATGGCTA[T/C]TCAGGAACCAGATGAGGAATTCGTGTGGAATGCGTGGTTGTCAAGGCCTT												CS5AScontig1484555_11044_188013_794295	699
71	gsnp_5ms71	A	T	Genic	gi|55676910|gb|CV771970.1|CV771970	ATGGAGTTGGACATGAGGAACCAGAAGGTGGTGTCCCGGAAGAGCGTGGC[A/T]GGCGGCACGCGGAGGACGGAGACGTAGAGCACCGGCAGCGCCATCACCAG												CS5AScontig1531793_6074_91344_976417	170
72	gsnp_5ms72	A	C	Non-genic		TAGTGGTTCCAACTGTCACTACATAGGGATCAAGGGTAACTAGTGTTTCA[A/C]TTTGATGAATGCAGTATCAAACCAATGTGTCACACAAGCCATTAGTTGTT												CS5AScontig1488337_14275_234289_1025506	320
73	gsnp_5ms73	G	T	Non-genic		GAAGCAGTTTCAACATGTTTTTTTCTATCACTTGATGCAATCCGCTGAAA[G/T]AAAGCAAGTCATGAATAGTGTATTAGTAGACATGCCTCCTGAATTCATCA												CS5AScontig1526318_16783_302457_809058	1461
74	gsnp_5ms74	C	A	Non-genic		AGTGGATTCTACCCCAAATATTTATTACATAAGAGTGACTGCCACACTCC[C/A]TCCTTGGTTAGCAGCTTAAATAGTCACTTACTTAGAAGGCACCTATTTTT												CS5AScontig1548161_10464_153073_1461953	1350
75	gsnp_5ms75	G	A	Genic	gi|141639979|gb|CJ777109.1|CJ777109	TGCTTCCAAAGTTCTGGGAGTAGCTCAACTGATTTACTGACAGTTTCCTG[G/A]AGCTTTTGTTCAACCATGACATCAGGTATGCCACGTTGGAAGATACTTTC												CS5AScontig1535747_11032_176091_1100741	5415
76	gsnp_5ms76	C	G	Non-genic		AAGCCAAAGGATGATAAAGGAAACCGCAATTTTCTTGACCTTTATGATGA[C/G]GCTAATGACGTGGACTGCTGGTTTAACATAGATTCTGGAGATAATGCTGC												CS5AScontig1548161_10464_153073_1461953	6758
77	gsnp_5ms77	T	A	Non-genic		ATGGTGCTGCTGGGAGAAAAGATGAGTTAGCATTGACCATGGGTAGCTCA[T/A]CTTTGAGCAATGGTGGCATCATGGACATGGATCTGGATTCATCAGGTGGA												CS5AScontig1468537_9838_97686_236289	2576
78	gsnp_5ms78	G	T	Genic	gi|93187293|gb|CJ651110.1|CJ651110	CTGTTATATGAACTTTCACAATATAAACCTCTTTCAGAAAAAATTGGGAG[G/T]GTTCCTGGGGCCATACTTATACTTGTTGGCTTGTCAAGTAGTAAAATAGA												CS5AScontig1516547_22391_452461_508272	3763
79	gsnp_5ms79	G	T	Non-genic		GTTTTATTGGTACACTCTGGGCTAATTTGCCTTATCCTTAATGTCTGCGG[G/T]CCATAAACTGATGCTGTTCCATCCCAACCATGTGTACAGGAAATACAAGT												CS5AScontig1551933_4240_48541_1487093	2936
80	gsnp_5ms80	T	A	Non-genic		ATTGAAGTGAACTGAAGCAAACAAGTATACTTACAGGAATTTAAGTGATG[T/A]CATTTGTGCCAGAAAATCAGGTATTGGACCAGACAGGCTGTTATTGGACA												CS5AScontig1528829_7294_65902_887241	6486
81	gsnp_5ms81	T	G	Genic	gi|143721252|gb|CJ931675.1|CJ931675	AATGATAGCTCTCGTCAAAAACAGTTTGAGATGTTTCTTGGATTGAGGCT[T/G]TATAAGCATCTCCCATCCATCCCAATTTTCCCTCTCAAAGTAGGTAAACT												CS5AScontig1484555_11044_188013_794295	2113
82	gsnp_5ms82	T	C	Non-genic		AAGAAATTCGAATCAAGCCTGCTTGAAGCAAATGAGGTAGCTCTTGAACT[T/C]GAAGATGGCATCAGATGTCTGAAGAATTTGCTATCGGAGAACCTTGAGTT												CS5AScontig1551111_18794_265328_1481624	7644
83	gsnp_5ms83	G	A	Non-genic		CAGACAGCTATCAAATTTGCGAATGCTGGATGGTAGGAAGGTGGGTGCCA[G/A]TAGAATCTGTTGTTCACCATTATCATCACATCAGCGGAAGTGGCATATAT												CS5AScontig1461846_16497_328110_70340	5397
84	gsnp_5ms84	A	C	Genic	gi|11544043|gb|BF474861.1|BF474861	TACGCTTCAAATATCCTACAAGTGCTTCGGCATCCTCTGGTTCAAGCAGT[A/C]CGTAACTTTGGATGCTAACCTGACTATGGCATTCAGCACCATCATCATGC												CS5AScontig1551539_6163_50234_1484401	4829
85	gsnp_5ms85	T	A	Genic	gi|21930394|gb|BQ752612.1|BQ752612	TTCCCGATGTCAATATTGGAACGCAGGTTCTCCACATCAACAGCTCGCTT[T/A]TGTTCCCTTGCTAACTGAGTAAGCCTCTTGATCTTTCTCGCGACTTCTGT												CS5AScontig1548092_7286_97667_1461485	3590
86	gsnp_5ms86	A	G	Non-genic		TGACTGATGTCTACCAAGAAGCCACGGCTGCGAAGGATGCATGCCATCAC[A/G]TACTCTGGAGTGTCTGTCAAGAAAGCATGGGAATGAATTTGCGATCTCTA												CS5AScontig1516587_4683_46759_509279	2930
87	gsnp_5ms87	G	A	Non-genic	gi|93163841|gb|CJ700977.1|CJ700977	TTGCACAAGTACTCCCTTGGAGTATCATTGCTAAATCCTGCAAAATCAGT[G/A]TGCATTGTTTAATGGGAAGTAGCTTTAGTTGCATAATTTAACAACATTTT												CS5AScontig1549667_20896_345785_1471876	17012
88	gsnp_5ms88	T	A	Genic	gi|20095950|gb|BJ270040.1|BJ270040	TCTTCAGGTGCACTGGTGCCCTCACCTTTGGAACAATGCTCTTTTGGTTC[T/A]GATTCTGGTCCCAACCTGTCCCAGAATCAAGCTCCATAGCATTTGCACCC												CS5AScontig1503091_9949_208909_96605	9563
89	gsnp_5ms89	C	T	Non-genic		TTGCTGACTCAGGTCTTGCTGCCAACGGTTCAATTGTCTGTACCCAACCT[C/T]GAAAAATTGCTGCTATAACGTTGGCACGTAGAGTAGATGAAGAAAGCAAT												CS5AScontig1550116_15746_386307_1474905	1005
90	gsnp_5ms90	A	G	Genic	gi|38990937|gb|CK162087.1|CK162087	TGCAACTTTAAGTGTTTTTAAACACTGCAATTCTGGCAGTGGAATGTCCA[A/G]GACTTCATAATACAGTATGTCAGAAGTCTGAAAGGAAGGTAGGCAGAAAA												CS5AScontig1544790_15950_237799_1371064	10456
91	gsnp_5ms91	G	T	Genic	gi|20097224|gb|BJ271997.1|BJ271997	ATACTGGGGAGGCCTACTTCTTCAGGGAACGTGACCACCGTGCCTGTGGG[G/T]CCCATGACCCACCGGATGGAGCTCCTGGCGAGTTCTTGCGCTCTGGCTGC												CS5AScontig1546869_10278_174322_1434233	4986
92	gsnp_5ms92	C	A	Non-genic		CTGCTTCTAGAATCTGTAAGTGAGTTGTAAATATATAAAGAAAATTCCAA[C/A]TATAAGAAATACTCACTGGGAAGAATTCCAAGTTAAATATTCAGAGTCCC												CS5AScontig1548801_10249_102082_1466290	7679
93	gsnp_5ms93	C	T	Non-genic		AGGCTTGTAGCTCCTCCTTCTCGACCTGCAGCCTGATCTCCCTGTTGAAC[C/T]TGGTGATGAAGTCCTCCACCCTCCGGTTGAGCTCCTCGTCGGAGAGCCGC												CS5AScontig1483784_9040_136594_757203	8950
94	gsnp_5ms94	A	G	Genic	gi|38993175|gb|CK163193.1|CK163193	GAAACGGGGCAGGAGTGGGAGCCCATCTCCGGGGCCGTCAAGCACTCAGG[A/G]AGAGTGGACGACGAGTGGGACATGTACGAGGCCACCTTCAAGGTGCCGGG												CS5AScontig905059_288_807	226
95	gsnp_5ms95	G	A	Genic	gi|93254237|gb|CJ590891.1|CJ590891	TTACGGCTAAGAGATTCAAACTCCGCTTTTGAGATTGTGACCTTTCCTCC[G/A]GGTTCAGAAGTTGAAGCTTGAACAGCACTTGCTCTGTCTGATAGTTGCTT												CS5AScontig1545257_11502_219824_1385672	3887
96	gsnp_5ms96	G	A	Non-genic		AAGGCAAGGAAGGCCTCCAAGTAAGAAGGCGAGGAATGCCTCCAAATGCA[G/A]ACCTTCTAATTAGAGCATCTAATTCATTTTGAGTATGTGTTTCTAATTCT												CS5AScontig1504554_3554_34023_139247	476
97	gsnp_5ms97	A	G	Non-genic		ATTGGTGTTCTGTCTTGTTTCTTGTCCAAAGCACTTTTGTCTGCCTTATT[A/G]TGATCTTTATCATATTTTTAATTCACCCTGCTAAGTTACAACTATAAGTT												CS5AScontig308204_10329_273913	1449
98	gsnp_5ms98	T	A	Genic	gi|93038768|gb|CJ671141.1|CJ671141	GATAGTTCTGTGTGCAAATCATGCTGCAATGAGATGATCAAACAAGCACT[T/A]TATGTCGATTATGTCAGGGTTCTTCATAGTATGAGAAGAAAAGGTCGTGC												CS5AScontig1484555_11044_188013_794295	6406
99	gsnp_5ms99	T	G	Non-genic		TCGCAGCTGTTGCAAGTGCTCTGCTGATCTCATTCCAGGTATCCAATAGT[T/G]CACAATCTGAATGTGATGGTGAGAAATCCTATTTATTCACATATTCCTTT												CS5AScontig1548947_7345_59733_1467319	3191
100	gsnp_5ms100	G	T	Genic	gi|21481854|gb|BQ578537.1|BQ578537	GGAGGCGGAGGCGGAAGGGAAGCCGAAGCCGAAGAAGAAGAGGGCAGCGA[G/T]CGGGATCATGAAGCCTAAGCCGATTTCTCCGGAGCTAAGGGAGTTTGTCG												CS5AScontig1515240_7116_157443_468210	100
101	gsnp_5ms101	T	C	Non-genic		CTCGGATTGCATACTCCGGTGCCAGATACCCTCTGAGAAATGAGCATATG[T/C]CAACTTGTCTTAACCACACAGTACAGTATATATCAATATATGCAAGGTTA												CS5AScontig1548744_18765_287393_1465990	4168
102	gsnp_5ms102	A	T	Non-genic		GTAGCTCAACAGCAAGTAGAGCCCTAACAGAGGTAGTAGATGGTAGTTAC[A/T]AAAGCAGGGCATCAATTAGCAAGATCAATTTATTGCAGATTCGCAACTGC												CS5AScontig1529992_3213_84293_922406	2666
103	gsnp_5ms103	T	G	Genic	gi|33217280|gb|CF133304.1|CF133304	GAAGAGGAGCAAAACAATATCCTGAAGGATTTAGAAAAAAAGGAGACAGA[T/G]TACATGCGCCTAAGGAGGCACAAAATGGGCGTTGATGATTTTGAATTGCT												CS5AScontig1541429_11133_119186_1269859	2440
104	gsnp_5ms104	G	T	Genic	gi|70958310|gb|DR731931.1|DR731931	TACTACAAATGTACTCATCCCAGTTGTCCTGTGAAGAAAAAAGTAGAGCA[G/T]GCAGAAGATGGCCAAATATCTGAAATAATATATAAGGGAAAACACAATCA												CS5AScontig1020534_7580_128784	1560
